# Supplementary material for: Gene Expression Shifts in Emperor Penguin Adaptation to the Extreme Antarctic Environment
Source: Mol Ecol. 2024 Oct 17;34(15):e17552. doi: 10.1111/mec.17552 (PMC12288800; doi:10.1111/mec.17552)
Supplement: Supplementary file 1 — Data S1. [file MEC-34-e17552-s001.xlsx]

## Sheet: Table S1.
Table S1. Data on the individual chicks used for analysis, including the sample ID, the species, the location, the sampling date, and condition of the individual prior to sampling
SampleID	Species	Location	Sampling Date	Estimated time since death
E01	Emperor penguin	Pointe Geologie, Adelie Land - 66°40′12″ S, 140°0′36″ E	23.08.2016	Less than 30 min (predation observed)
E02	Emperor penguin	Pointe Geologie, Adelie Land - 66°40′12″ S, 140°0′36″ E	25.08.2016	Less than 1h (already dead)
E03	Emperor penguin	Pointe Geologie, Adelie Land - 66°40′12″ S, 140°0′36″ E	27.08.2016	Less than 30 min (predation observed)
E04	Emperor penguin	Pointe Geologie, Adelie Land - 66°40′12″ S, 140°0′36″ E	30.08.2016	Less than 1h (already dead)
E05	Emperor penguin	Pointe Geologie, Adelie Land - 66°40′12″ S, 140°0′36″ E	30.08.2016	Less than 30 min (predation observed)
E06	Emperor penguin	Pointe Geologie, Adelie Land - 66°40′12″ S, 140°0′36″ E	02.09.2016	Less than 1h (already dead)
E07	Emperor penguin	Pointe Geologie, Adelie Land - 66°40′12″ S, 140°0′36″ E	05.09.2016	Less than 1h (already dead)
E08	Emperor penguin	Pointe Geologie, Adelie Land - 66°40′12″ S, 140°0′36″ E	05.09.2016	Less than 1h (already dead)
E09	Emperor penguin	Pointe Geologie, Adelie Land - 66°40′12″ S, 140°0′36″ E	09.09.2016	Less than 1h (already dead)
E10	Emperor penguin	Pointe Geologie, Adelie Land - 66°40′12″ S, 140°0′36″ E	19.09.2016	Less than 1h (already dead)
K01	King penguin	Possession Island, Crozet Archipelago - 46°24′27″ S, 51°45′27″ E	14.06.2016	Less than 30 min (predation observed)
K02	King penguin	Possession Island, Crozet Archipelago - 46°24′27″ S, 51°45′27″ E	22.07.2016	Less than 30 min (predation observed)
K03	King penguin	Possession Island, Crozet Archipelago - 46°24′27″ S, 51°45′27″ E	28.07.2016	Less than 30 min (predation observed)
K04	King penguin	Possession Island, Crozet Archipelago - 46°24′27″ S, 51°45′27″ E	28.07.2016	Less than 30 min (predation observed)
K05	King penguin	Possession Island, Crozet Archipelago - 46°24′27″ S, 51°45′27″ E	29.07.2016	Less than 1h (already dead)
K06	King penguin	Possession Island, Crozet Archipelago - 46°24′27″ S, 51°45′27″ E	01.08.2016	Less than 30 min (predation observed)
K07	King penguin	Possession Island, Crozet Archipelago - 46°24′27″ S, 51°45′27″ E	23.08.2016	Less than 30 min (predation observed)
K08	King penguin	Possession Island, Crozet Archipelago - 46°24′27″ S, 51°45′27″ E	26.08.2016	Less than 30 min (predation observed)
K09	King penguin	Possession Island, Crozet Archipelago - 46°24′27″ S, 51°45′27″ E	27.08.2016	Less than 30 min (predation observed)
K10	King penguin	Possession Island, Crozet Archipelago - 46°24′27″ S, 51°45′27″ E	15.09.2016	Less than 30 min (predation observed)

## Sheet: Table S2.
Table S2. Comparison of the statistics for the genome assemblies of the Emperor penguin and King penguin
	Emperor penguin (Aptenodytes forsteri)	King penguin (Aptenodytes patagonicus)
RefSeq ID	GCF_000699145.1	GCA_010087175.1
Genome size	1.3 Gb	1.3 Gb
Total ungapped length	1.2 Gb	1.2 Gb
Number of scaffolds	10672	15968
Scaffold N50	5.1 Mb	2.9 Mb
Scaffold L50	71	122
Number of contigs	83173	31412
Contig N50	31.7 kb	133.5 kb
Contig L50	11116	2558
GC percent	41.5	42
Genome coverage	60.0x	120.0x
Assembly level	Scaffold	Scaffold
Genes	15419	14992
Protein-coding genes	14572	13942

## Sheet: Table S3.
Table S3. Statistics for the RNAseq data, including total mRNA used to assemble the de novo transcriptomes and QuantSeq data used for gene expression analyses. The number of reads for the TruSeq data are for properly paired reads. For the quantseq data the read counts are for single-end reads.
IndID	SampleID	ENA accession number	Species	Data type	Tissue	No. raw reads	No. clean reads
E01, E02, E03	B,L,K,M,S	ERS16093260	Emperor penguin	TruSeq paired-end	Brain, Kidney, Liver, Muscle, Skin	110687638	105128653
K06, K08, K10	B,L,K,M,S	ERS16093259	King penguin	TruSeq paired-end	Brain, Kidney, Liver, Muscle, Skin	98276712	92601569
E01	EB01	ERS16201405	Emperor penguin	Quantseq single-end	Brain	7871153	7795225
E02	EB02	ERS16201406	Emperor penguin	Quantseq single-end	Brain	7802302	7710362
E03	EB03	ERS16201407	Emperor penguin	Quantseq single-end	Brain	5870021	5771717
E04	EB04	NA	Emperor penguin	Quantseq single-end	Brain	391813	351777
E05	EB05	ERS16201408	Emperor penguin	Quantseq single-end	Brain	7455591	7241450
E06	EB06	ERS16201409	Emperor penguin	Quantseq single-end	Brain	5780211	5680633
E07	EB07	ERS16201410	Emperor penguin	Quantseq single-end	Brain	7439937	7239884
E08	EB08	ERS16201411	Emperor penguin	Quantseq single-end	Brain	6062759	5881591
E09	EB09	ERS16201412	Emperor penguin	Quantseq single-end	Brain	5722699	5642943
E10	EB10	ERS16201413	Emperor penguin	Quantseq single-end	Brain	5532679	5426839
					Total	59929165	58742421
					Average	5.99292e+06	5.87424e+06
					SEM	689262	679829
E01	EK01	ERS16201414	Emperor penguin	Quantseq single-end	Kidney	5915966	5830200
E02	EK02	ERS16201415	Emperor penguin	Quantseq single-end	Kidney	6149722	6097664
E03	EK03	ERS16201416	Emperor penguin	Quantseq single-end	Kidney	5753938	5738365
E04	EK04	ERS16201417	Emperor penguin	Quantseq single-end	Kidney	7678010	7557658
E05	EK05	ERS16201418	Emperor penguin	Quantseq single-end	Kidney	6620879	6447101
E06	EK06	ERS16201419	Emperor penguin	Quantseq single-end	Kidney	7824167	7660144
E07	EK07	ERS16201420	Emperor penguin	Quantseq single-end	Kidney	7562328	7399649
E08	EK08	ERS16201421	Emperor penguin	Quantseq single-end	Kidney	6001872	5716209
E09	EK09	ERS16201422	Emperor penguin	Quantseq single-end	Kidney	5098833	4988953
E10	EK10	ERS16201423	Emperor penguin	Quantseq single-end	Kidney	5997600	5826249
					Total	64603315	63262192
					Average	6.46033e+06	6.32622e+06
					SEM	293499	289000
E01	EL01	ERS16201424	Emperor penguin	Quantseq single-end	Liver	5978707	5841800
E02	EL02	ERS16201425	Emperor penguin	Quantseq single-end	Liver	10154235	9627536
E03	EL03	ERS16201426	Emperor penguin	Quantseq single-end	Liver	6144023	6050888
E04	EL04	ERS16201427	Emperor penguin	Quantseq single-end	Liver	5651186	5586836
E05	EL05	ERS16201428	Emperor penguin	Quantseq single-end	Liver	6872986	6748643
E06	EL06	ERS16201429	Emperor penguin	Quantseq single-end	Liver	5457913	5358316
E07	EL07	ERS16201430	Emperor penguin	Quantseq single-end	Liver	5301034	5164337
E08	EL08	ERS16201431	Emperor penguin	Quantseq single-end	Liver	5863294	5737804
E09	EL09	ERS16201432	Emperor penguin	Quantseq single-end	Liver	6062873	5992254
E10	EL10	ERS16201433	Emperor penguin	Quantseq single-end	Liver	5804306	5642052
					Total	63290557	61750466
					Average	6.32906e+06	6.17505e+06
					SEM	446259	407137
E01	EM01	ERS16201434	Emperor penguin	Quantseq single-end	Muscle	6064002	5919867
E02	EM02	ERS16201435	Emperor penguin	Quantseq single-end	Muscle	6451419	6264463
E03	EM03	ERS16201436	Emperor penguin	Quantseq single-end	Muscle	9165796	8937852
E04	EM04	ERS16201437	Emperor penguin	Quantseq single-end	Muscle	6484668	6349362
E05	EM05	ERS16201438	Emperor penguin	Quantseq single-end	Muscle	5963527	5622438
E06	EM06	ERS16201439	Emperor penguin	Quantseq single-end	Muscle	6637386	6448546
E07	EM07	ERS16201440	Emperor penguin	Quantseq single-end	Muscle	7463707	7264835
E08	EM08	ERS16201441	Emperor penguin	Quantseq single-end	Muscle	6001220	5787331
E09	EM09	ERS16201442	Emperor penguin	Quantseq single-end	Muscle	6029184	5839149
E10	EM10	ERS16201443	Emperor penguin	Quantseq single-end	Muscle	5822826	5635180
					Total	66083735	64069023
					Average	6.60837e+06	6.4069e+06
					SEM	322251	321825
E01	ES01	ERS16201444	Emperor penguin	Quantseq single-end	Skin	8333395	8241968
E02	ES02	ERS16201445	Emperor penguin	Quantseq single-end	Skin	5098156	5038580
E03	ES03	ERS16201446	Emperor penguin	Quantseq single-end	Skin	6405725	6248470
E04	ES04	ERS16201447	Emperor penguin	Quantseq single-end	Skin	5858609	5759234
E05	ES05	ERS16201448	Emperor penguin	Quantseq single-end	Skin	6028396	5858355
E06	ES06	ERS16201449	Emperor penguin	Quantseq single-end	Skin	5805087	5577093
E07	ES07	ERS16201450	Emperor penguin	Quantseq single-end	Skin	7584282	7296350
E08	ES08	ERS16201451	Emperor penguin	Quantseq single-end	Skin	5984060	5809244
E09	ES09	ERS16201452	Emperor penguin	Quantseq single-end	Skin	5594320	5501943
E10	ES10	ERS16201453	Emperor penguin	Quantseq single-end	Skin	6091128	5930205
					Total	62783158	61261442
					Average	6.27832e+06	6.12614e+06
					SEM	305322	299631
K01	KB01	ERS16201454	King penguin	Quantseq single-end	Brain	5976095	5786889
K02	KB02	ERS16201455	King penguin	Quantseq single-end	Brain	8902215	8724931
K03	KB03	ERS16201456	King penguin	Quantseq single-end	Brain	9120831	8948368
K04	KB04	ERS16201457	King penguin	Quantseq single-end	Brain	8464691	8259109
K05	KB05	ERS16201458	King penguin	Quantseq single-end	Brain	7585042	7510788
K06	KB06	ERS16201459	King penguin	Quantseq single-end	Brain	7901409	7735840
K07	KB07	ERS16201460	King penguin	Quantseq single-end	Brain	7982028	7751023
K08	KB08	ERS16201461	King penguin	Quantseq single-end	Brain	9675561	9518924
K09	KB09	ERS16201462	King penguin	Quantseq single-end	Brain	7875860	7590060
K10	KB10	ERS16201463	King penguin	Quantseq single-end	Brain	8224487	7967567
					Total	81708219	79793499
					Average	8.17082e+06	7.97935e+06
					SEM	318785	320295
K01	KK01	ERS16201464	King penguin	Quantseq single-end	Kidney	9199334	8992331
K02	KK02	ERS16201465	King penguin	Quantseq single-end	Kidney	9262703	9102350
K03	KK03	ERS16201466	King penguin	Quantseq single-end	Kidney	9986775	9869540
K04	KK04	ERS16201467	King penguin	Quantseq single-end	Kidney	7763934	7322983
K05	KK05	ERS16201468	King penguin	Quantseq single-end	Kidney	8193209	8028888
K06	KK06	ERS16201469	King penguin	Quantseq single-end	Kidney	9551404	9369475
K07	KK07	ERS16201470	King penguin	Quantseq single-end	Kidney	8407323	8151259
K08	KK08	ERS16201471	King penguin	Quantseq single-end	Kidney	7592234	7412471
K09	KK09	ERS16201472	King penguin	Quantseq single-end	Kidney	7053386	6885195
K10	KK10	ERS16201473	King penguin	Quantseq single-end	Kidney	7809469	7504737
					Total	84819771	82639229
					Average	8.48198e+06	8.26392e+06
					SEM	305897	319536
K01	KL01	ERS16201474	King penguin	Quantseq single-end	Liver	5754098	5595558
K02	KL02	ERS16201475	King penguin	Quantseq single-end	Liver	9295794	9007438
K03	KL03	ERS16201476	King penguin	Quantseq single-end	Liver	9844822	9633171
K04	KL04	ERS16201477	King penguin	Quantseq single-end	Liver	9252467	9141458
K05	KL05	ERS16201478	King penguin	Quantseq single-end	Liver	7616576	7431547
K06	KL06	ERS16201479	King penguin	Quantseq single-end	Liver	8422524	8244347
K07	KL07	ERS16201480	King penguin	Quantseq single-end	Liver	7812045	7575874
K08	KL08	ERS16201481	King penguin	Quantseq single-end	Liver	7341795	7158933
K09	KL09	ERS16201482	King penguin	Quantseq single-end	Liver	8836194	8574170
K10	KL10	ERS16201483	King penguin	Quantseq single-end	Liver	9115960	8906903
					Total	83292275	81269399
					Average	8.32923e+06	8.12694e+06
					SEM	385140	380461
K01	KM01	ERS16201484	King penguin	Quantseq single-end	Muscle	8387184	7929413
K02	KM02	ERS16201485	King penguin	Quantseq single-end	Muscle	9103683	8764411
K03	KM03	ERS16201486	King penguin	Quantseq single-end	Muscle	9687339	9424407
K04	KM04	ERS16201487	King penguin	Quantseq single-end	Muscle	8629077	8422740
K05	KM05	ERS16201488	King penguin	Quantseq single-end	Muscle	7809012	7656210
K06	KM06	ERS16201489	King penguin	Quantseq single-end	Muscle	7338125	7213221
K07	KM07	ERS16201490	King penguin	Quantseq single-end	Muscle	7994254	7776535
K08	KM08	ERS16201491	King penguin	Quantseq single-end	Muscle	22749936	22001067
K09	KM09	ERS16201492	King penguin	Quantseq single-end	Muscle	8053647	7806776
K10	KM10	ERS16201493	King penguin	Quantseq single-end	Muscle	7467259	7143695
					Total	97219516	94138475
					Average	9.72195e+06	9.41385e+06
					SEM	1.46546e+06	1.41576e+06
K01	KS01	ERS16201494	King penguin	Quantseq single-end	Skin	5653015	5355102
K02	KS02	ERS16201495	King penguin	Quantseq single-end	Skin	10801919	10359767
K03	KS03	ERS16201496	King penguin	Quantseq single-end	Skin	9384424	9195196
K04	KS04	ERS16201497	King penguin	Quantseq single-end	Skin	8731161	8487517
K05	KS05	ERS16201498	King penguin	Quantseq single-end	Skin	10573301	10255593
K06	KS06	ERS16201499	King penguin	Quantseq single-end	Skin	7748329	7536084
K07	KS07	ERS16201500	King penguin	Quantseq single-end	Skin	7654468	7430901
K08	KS08	ERS16201501	King penguin	Quantseq single-end	Skin	8585662	8353513
K09	KS09	ERS16201502	King penguin	Quantseq single-end	Skin	9416443	9223281
K10	KS10	ERS16201503	King penguin	Quantseq single-end	Skin	8310520	7961669
					Total	86859242	84158623
					Average	8.68592e+06	8.41586e+06
					SEM	475578	468454

## Sheet: Table S4.
Table S4. Transcriptome assembly statistics for the Emperor penguin and King penguin
		Emperor penguin (Aptenodytes forsteri)	King penguin (Aptenodytes patagonicus)
	Number of Contigs	106060	80605
	Average contig length	1047	1291
	Total assembled bases	111085247	104068068
	GC%	0.476	0.482
	Contig N50	2429	2511
	E90N50	3408	3398
	E90N50 # transcripts	38973	24981
	# transcripts expressed >1 TPM	89898	66467
	Functionally annotated transcripts	56299	55297
	BUSCO (8338 groups searched)
	Complete	7199 (86.3%)	7031 (84.3%)
	Complete and Single-Copy	5065 (60.7%)	4930 (59.1%)
	Complete and Duplicated	2134 (25.6%)	2101 (25.2%)
	Fragmented	316 (3.8%)	343 (4.1%)
	Missing	823 (9.9%)	964 (11.6%)

## Sheet: Table S5.
Table S5. Data on the number and proportion of tissue-enhanced and tissue-inhibited transcripts for the Emperor penguin and the King penguin.
	Tissue	Total number of enhanced transcripts	Number of enhanced transcripts	Proportion of enhanced transcripts	Number of inhibited transcripts	Proportion of inhibited transcripts
Emperor penguin (Aptenodytes forsteri)	Brain	1743	1453	0.83362	290	0.16638
	Kidney	568	501	0.882042	67	0.117958
	Liver	916	646	0.70524	270	0.29476
	Muscle	662	455	0.687311	207	0.312689
	Skin	584	426	0.729452	158	0.270548
	Tissue	Total number of enhanced transcripts	Number of enhanced transcripts	Proportion of enhanced transcripts	Number of inhibited transcripts	Proportion of inhibited transcripts
King penguin (Aptenodytes patagonicus)	Brain	1593	1372	0.861268	221	0.138732
	Kidney	609	521	0.855501	88	0.144499
	Liver	825	646	0.78303	179	0.21697
	Muscle	940	549	0.584043	391	0.415957
	Skin	675	536	0.794074	139	0.205926

## Sheet: Table S6.
Table S6. Data describing the unique tissue-specific transcripts (genes) for the Emperor penguin and King penguin. For both species, the total number of enhanced transcripts is shown, the number of transcripts that were annotated, and the numbers and proportions of tissue-enhanced and tissue-inhibited genes.
	Tissue	Total number of enhanced transcripts	Number of annotated transcripts (i.e. genes)	Number of unique genes	Proportion unique genes	Number of unique tissue-enhanced genes (TEGs)	Proportion of unique tissue-enhanced genes (TEGs)	Number of unique tissue-inhibited genes	Proportion of unique tissue-inhibited genes
Emperor penguin (Aptenodytes forsteri)	Brain	1743	1125 (65%)	389	0.345778	220	0.565553	169	0.434447
	Kidney	568	393 (69%)	160	0.407125	115	0.71875	45	0.28125
	Liver	916	671 (73%)	290	0.432191	122	0.42069	168	0.57931
	Muscle	662	517 (78%)	161	0.311412	82	0.509317	79	0.490683
	Skin	584	397 (68%)	177	0.445844	76	0.429379	101	0.570621
	Tissue	Total number of enhanced transcripts	Number of annotated transcripts (i.e. genes)	Number of unique genes	Proportion unique genes	Number of unique tissue-enhanced genes (TEGs)	Proportion of unique tissue-enhanced genes (TEGs)	Number of unique tissue-inhibited genes	Proportion of unique tissue-inhibited genes
King penguin (Aptenodytes patagonicus)	Brain	1593	1060 (67%)	317	0.299057	198	0.624606	119	0.375394
	Kidney	609	445 (73%)	200	0.449438	130	0.65	70	0.35
	Liver	825	634 (77%)	268	0.422713	159	0.593284	109	0.406716
	Muscle	940	739 (79%)	384	0.519621	167	0.434896	217	0.565104
	Skin	675	451 (67%)	217	0.481153	127	0.585253	90	0.414747

## Sheet: Table S7.
Table S7. Full results for the Gene Ontology (GO) enrichment on Biological Process (BP) categories for the unique tissue-enhanced genes (TEGs) in the Emperor penguin (left) and King penguin (right). Data includes the GO ID, GO Description, and False Discovery Rate (FDR)
Emperor penguin (Aptenodytes forsteri)					King penguin (Aptenodytes patagonicus)
Brain	GO ID	GO Description	FDR		Brain	GO ID	GO Description	FDR
	GO:0098962	regulation of postsynaptic neurotransmitter receptor activity	1.91554e-05			GO:0007156	homophilic cell adhesion via plasma membrane adhesion molecules	5.39009e-06
	GO:0007187	G protein-coupled receptor signaling pathway, coupled to cyclic nucleotide second messenger	0.000250105			GO:0016339	calcium-dependent cell-cell adhesion via plasma membrane cell adhesion molecules	2.03913e-05
	GO:0007267	cell-cell signaling	0.0354568			GO:0071205	protein localization to juxtaparanode region of axon	5.03425e-05
	GO:0099645	neurotransmitter receptor localization to postsynaptic specialization membrane	0.0382448			GO:0007417	central nervous system development	0.000106998
						GO:0045162	clustering of voltage-gated sodium channels	0.000504281
						GO:0016338	calcium-independent cell-cell adhesion via plasma membrane cell-adhesion molecules	0.00122177
						GO:0043217	myelin maintenance	0.00122177
						GO:1990227	paranodal junction maintenance	0.00135682
						GO:0007158	neuron cell-cell adhesion	0.00199514
						GO:0002175	protein localization to paranode region of axon	0.0020109
						GO:0050870	positive regulation of T cell activation	0.00283525
						GO:0030865	cortical cytoskeleton organization	0.00555195
						GO:0030913	paranodal junction assembly	0.00555195
						GO:0048812	neuron projection morphogenesis	0.00555195
						GO:0007268	chemical synaptic transmission	0.014476
						GO:1901379	regulation of potassium ion transmembrane transport	0.0171297
						GO:0030534	adult behavior	0.0256234
						GO:0034220	monoatomic ion transmembrane transport	0.0275914
						GO:1904862	inhibitory synapse assembly	0.0275914
						GO:0030866	cortical actin cytoskeleton organization	0.0275914
						GO:0021796	cerebral cortex regionalization	0.0297103
						GO:0071420	cellular response to histamine	0.0309525
						GO:1902259	regulation of delayed rectifier potassium channel activity	0.0309525
						GO:0007411	axon guidance	0.0309525
						GO:0006813	potassium ion transport	0.0309525
						GO:0060081	membrane hyperpolarization	0.0309525
						GO:1904071	presynaptic active zone assembly	0.0309525
						GO:0071805	potassium ion transmembrane transport	0.0394758
						GO:0031032	actomyosin structure organization	0.0394758
						GO:0010884	positive regulation of lipid storage	0.0402904
						GO:0098609	cell-cell adhesion	0.0458255
						GO:0098976	excitatory chemical synaptic transmission	0.0466742
Kidney	GO ID	GO Description	FDR		Kidney	GO ID	GO Description	FDR
	GO:0042742	defense response to bacterium	6.10783e-05			GO:0048704	embryonic skeletal system morphogenesis	0.0052103
	GO:0036295	cellular response to increased oxygen levels	0.00958191			GO:0006693	prostaglandin metabolic process	0.0154422
	GO:0006805	xenobiotic metabolic process	0.0103845			GO:0055064	chloride ion homeostasis	0.0368617
	GO:0051923	sulfation	0.0232491			GO:0006885	regulation of pH	0.0368617
	GO:0007042	lysosomal lumen acidification	0.0232491			GO:0015755	fructose transmembrane transport	0.0368617
	GO:0009253	peptidoglycan catabolic process	0.0232491			GO:1990573	potassium ion import across plasma membrane	0.0368617
	GO:0042412	taurine biosynthetic process	0.0235149			GO:1904044	response to aldosterone	0.0368617
	GO:0031640	killing of cells of another organism	0.027715			GO:0071392	cellular response to estradiol stimulus	0.0368617
	GO:0043567	regulation of insulin-like growth factor receptor signaling pathway	0.0438158			GO:0071241	cellular response to inorganic substance	0.0368617
	GO:0070072	vacuolar proton-transporting V-type ATPase complex assembly	0.0438158			GO:0006699	bile acid biosynthetic process	0.0368617
	GO:0030261	chromosome condensation	0.0438158			GO:0007548	sex differentiation	0.0368617
	GO:0042178	xenobiotic catabolic process	0.0438158			GO:0015747	urate transport	0.0368617
	GO:0010259	multicellular organism aging (obsolete)	0.0478123			GO:0045446	endothelial cell differentiation	0.0368617
						GO:0055075	potassium ion homeostasis	0.0368617
						GO:0097089	methyl-branched fatty acid metabolic process	0.0373044
						GO:0032376	positive regulation of cholesterol transport	0.039019
						GO:0046889	positive regulation of lipid biosynthetic process	0.042445
						GO:0015811	L-cystine transport	0.042445
						GO:0009952	anterior/posterior pattern specification	0.042523
Liver	GO ID	GO Description	FDR		Liver	GO ID	GO Description	FDR
	GO:0046890	regulation of lipid biosynthetic process	9.79024e-06			GO:0006953	acute-phase response	0.000538862
	GO:0071332	cellular response to fructose stimulus	2.33013e-05			GO:0006699	bile acid biosynthetic process	0.0250924
	GO:0045722	positive regulation of gluconeogenesis	5.77164e-05			GO:0030111	regulation of Wnt signaling pathway	0.0250924
	GO:0048562	embryonic organ morphogenesis	0.000214844			GO:0010466	negative regulation of peptidase activity	0.0342686
	GO:0070365	hepatocyte differentiation	0.000214844
	GO:0007586	digestion	0.000214844
	GO:0006560	proline metabolic process	0.000214844
	GO:0006735	NADH regeneration	0.000214844
	GO:0055088	lipid homeostasis	0.000394723
	GO:0006531	aspartate metabolic process	0.000394723
	GO:0008343	adult feeding behavior	0.000394723
	GO:0043382	positive regulation of memory T cell differentiation	0.000404799
	GO:0046015	regulation of transcription by glucose	0.000404799
	GO:0009069	serine family amino acid metabolic process	0.000498035
	GO:0046898	response to cycloheximide	0.000498035
	GO:0071377	cellular response to glucagon stimulus	0.000677523
	GO:0006544	glycine metabolic process	0.000677523
	GO:0007296	vitellogenesis	0.000677523
	GO:0033993	response to lipid	0.000677523
	GO:0034418	urate biosynthetic process	0.000677523
	GO:0060259	regulation of feeding behavior	0.000736044
	GO:0032496	response to lipopolysaccharide	0.000752206
	GO:0006089	lactate metabolic process	0.000824194
	GO:0071374	cellular response to parathyroid hormone stimulus	0.000824194
	GO:0051591	response to cAMP	0.00120283
	GO:0071456	cellular response to hypoxia	0.00140488
	GO:0019563	glycerol catabolic process	0.00146295
	GO:0019953	sexual reproduction	0.00146295
	GO:0071361	cellular response to ethanol	0.00168803
	GO:0006090	pyruvate metabolic process	0.00177674
	GO:0050892	intestinal absorption	0.00293283
	GO:0071347	cellular response to interleukin-1	0.00325189
	GO:0019547	arginine catabolic process to ornithine	0.00406658
	GO:2000427	positive regulation of apoptotic cell clearance	0.00406658
	GO:0006111	regulation of gluconeogenesis	0.0051136
	GO:0006637	acyl-CoA metabolic process	0.00746682
	GO:0048589	developmental growth	0.00911592
	GO:0009792	embryo development ending in birth or egg hatching	0.00926821
	GO:0006536	glutamate metabolic process	0.00982666
	GO:0046500	S-adenosylmethionine metabolic process	0.0103231
	GO:0071320	cellular response to cAMP	0.0113137
	GO:0006541	glutamine metabolic process	0.0115868
	GO:0002286	T cell activation involved in immune response	0.0132974
	GO:0071549	cellular response to dexamethasone stimulus	0.0132974
	GO:0009115	xanthine catabolic process	0.0137672
	GO:0032930	positive regulation of superoxide anion generation	0.0137672
	GO:0050921	positive regulation of chemotaxis	0.0147966
	GO:0007614	short-term memory	0.0172521
	GO:0007596	blood coagulation	0.0179402
	GO:0043434	response to peptide hormone	0.0179402
	GO:0040015	negative regulation of multicellular organism growth	0.0190553
	GO:0002720	positive regulation of cytokine production involved in immune response	0.0201498
	GO:0007568	obsolete aging	0.0203822
	GO:0019216	regulation of lipid metabolic process	0.0203822
	GO:0042119	neutrophil activation	0.0204814
	GO:0000050	urea cycle	0.0215691
	GO:0033280	response to vitamin D	0.0241881
	GO:2001256	regulation of store-operated calcium entry	0.0253129
	GO:0042594	response to starvation	0.0282579
	GO:0051384	response to glucocorticoid	0.0284585
	GO:0071300	cellular response to retinoic acid	0.0286621
	GO:0031274	positive regulation of pseudopodium assembly	0.0315281
	GO:0006629	lipid metabolic process	0.0348485
	GO:0046697	decidualization	0.03559
	GO:0072520	seminiferous tubule development	0.038551
	GO:0006094	gluconeogenesis	0.0458584
	GO:0042149	cellular response to glucose starvation	0.048679
Muscle	GO ID	GO Description	FDR		Muscle	No significant GO terms identified
	GO:0006936	muscle contraction	0.00846792
	GO:0042693	muscle cell fate commitment	0.0213827
	GO:0048743	positive regulation of skeletal muscle fiber development	0.0213827
	GO:1901098	positive regulation of autophagosome maturation	0.0213827
	GO:0007015	actin filament organization	0.0213827
	GO:0098909	regulation of cardiac muscle cell action potential involved in regulation of contraction	0.0213827
Skin	GO ID	GO Description	FDR		Skin	GO ID	GO Description	FDR
	GO:0044334	canonical Wnt signaling pathway involved in positive regulation of epithelial to mesenchymal transition	0.0162402			GO:0060707	trophoblast giant cell differentiation	0.020347
	GO:0043570	maintenance of DNA repeat elements	0.0162402			GO:0001503	ossification	0.020347
	GO:0010909	positive regulation of heparan sulfate proteoglycan biosynthetic process	0.0162402			GO:0048844	artery morphogenesis	0.020347
	GO:2000675	negative regulation of type B pancreatic cell apoptotic process	0.0186864			GO:0030855	epithelial cell differentiation	0.020347
	GO:0048660	regulation of smooth muscle cell proliferation	0.0286165			GO:0001840	neural plate development	0.0294598
	GO:0008544	epidermis development	0.0315796
	GO:0051639	actin filament network formation	0.0490891

## Sheet: Table S8.
Table S8. WGCNA modules identified in the Emperor penguin and King penguin co-expression networks
	Module Number	Number of genes	Module Colour
Emperor penguin (Aptenodytes forsteri)	0 (no co-expression)	756	grey
	1	294	turquoise
	2	290	blue
	3	267	brown
	4	200	yellow
	5	180	green
	6	163	red
	7	135	black
	8	106	pink
	9	103	magenta
	10	83	purple
	11	74	greenyellow
	12	48	tan
	Total co-expressed	1943
	Module Number	Number of genes	Module Colour
King penguin (Aptenodytes patagonicus)	0 (no co-expression)	657	grey
	1	688	turquoise
	2	206	blue
	3	187	brown
	4	133	yellow
	5	99	green
	6	95	red
	7	94	black
	8	89	pink
	9	87	magenta
	10	81	purple
	11	78	greenyellow
	12	50	tan
	13	46	salmon
	14	38	cyan
	15	36	midnightblue
	16	35	lightcyan
	Total co-expressed	2042

## Sheet: Table S9.
Table S9. Preservation summary statistics (medianRank, Zsummary, and preservation p-values) for the Emperor penguin and King penguin co-expression networks. MedianRank.pres and Zsummary.pres represent the respective summary statistics tested on the test network, while medianRank.qual and Zsummary.qual represent the statistics tested in the reference network, as a measure of module quality.
	Module colour	Module size	medianRank.pres	medianRank.qual	Zsummary.pres	Zsummary.qual	signif(log.p[, c("log.psummary.pres")], 2)
Emperor penguin (Aptenodytes forsteri) as reference network; King penguin as test network	black	135	6	5	17	22	-80
	blue	290	5	5.5	30	45	-380
	brown	267	8	7	22	35	-170
	gold	1000	11	13	35	0.24	-360
	green	180	8	10	14	20	-52
	greenyellow	74	2	4.5	16	20	-100
	grey	756	13	13.5	17	0.11	-72
	magenta	103	3	6	18	28	-130
	pink	106	6	10.5	12	12	-36
	purple	83	12	11.5	6.7	15	-12
	red	163	3	1.5	24	35	-210
	tan	48	5	3	7.8	18	-15
	turquoise	294	11	5	25	37	-270
	yellow	200	9	7.5	14	25	-45
	Module colour	Module size	medianRank.pres	medianRank.qual	Zsummary.pres	Zsummary.qual	signif(log.p[, c("log.psummary.pres")], 2)
King penguin (Aptenodytes patagonicus) as reference network; Emperor penguin as test network	black	94	11	8	12	22	-39
	blue	206	9	12.5	20	30	-110
	brown	187	5	7	21	36	-140
	cyan	38	7	1	8.6	17	-21
	gold	1000	16	17.5	26	-0.87	-200
	green	99	1	5	17	28	-100
	greenyellow	78	12	9	9.6	18	-24
	grey	657	17	17.5	21	2.9	-100
	lightcyan	35	4	5	11	18	-34
	magenta	87	11	14	11	14	-31
	midnightblue	36	11	10.5	6.7	13	-16
	pink	89	13	12.5	11	17	-27
	purple	81	5	3	16	23	-76
	red	95	18	15	8.7	11	-31
	salmon	46	6	3.5	8.8	19	-23
	tan	50	5	3.5	12	21	-38
	turquoise	688	15	16	28	27	-190
	yellow	133	12	10.5	13	24	-39

## Sheet: Table S10.
Table S10. Detailed module preservation statistics in WGCNA. Columns 6 to 15 represent statistics that were permuted to produce the Zsummary statistics; columns 19 to 28 represent statistics that were ranked to produce the medianRank statistics. The propVarExplained and meanAdj statistics compose density statistics; meanMAR, bicorkIM, bicorkME, bicorkMEall, bicor-bicor, and bicorMAR compose the c…
	Module colour	Module size	Zsummary.pres	Zdensity.pres	Zconnectivity.pres	Z.propVarExplained.pres	Z.meanSignAwareKME.pres	Z.meanSignAwareCorDat.pres	Z.meanAdj.pres	Z.meanMAR.pres	Z.bicor.kIM	Z.bicor.kME	Z.bicor.kMEall	Z.bicor.bicor	Z.bicor.MAR	medianRank.pres	medianRankDensity.pres	medianRankConnectivity.pres	propVarExplained.pres	meanSignAwareKME.pres	meanSignAwareCorDat.pres	meanAdj.pres	meanMAR.pres	bicor.kIM	bicor.kME	bicor.kMEall	bicor.bicor	bicor.MAR
Emperor penguin (Aptenodytes forsteri) as reference network; King penguin as test network	black	135	16.681	23.1902	10.1717	6.6851	14.1181	43.1517	32.2624	3.03597	6.94567	10.1717	81.1526	32.5517	6.26014	6	5	6	0.526939	0.699157	0.502929	0.0923148	0.200614	0.55814	0.557349	0.867148	0.567777	0.552643
	blue	290	30.1865	47.0602	13.3127	2.10984	14.5472	79.5732	83.0709	9.29704	10.772	13.3127	71.9572	46.8963	9.89049	5	7	5	0.314718	0.530924	0.567094	0.134884	0.241969	0.668371	0.497669	0.806209	0.588376	0.637468
	brown	267	22.0042	33.4406	10.5678	3.99844	15.2259	56.0537	51.6553	6.23566	9.54037	10.5678	85.4036	42.6383	8.74652	8	7	10	0.401888	0.586253	0.466093	0.0977198	0.218461	0.574777	0.504824	0.831499	0.514717	0.538849
	gold	1000	35.2809	21.819	48.7429	0.656326	42.7106	375.505	0.927336	0.889303	20.5095	48.7429	75.4636	425.03	18.3074	11	12	1	0.234098	0.399619	0.254084	0.0204832	0.170972	0.669199	0.928761	0.928821	0.801837	0.587171
	green	180	13.6994	18.9256	8.47318	3.41101	12.9396	45.2615	24.9116	1.1305	8.47318	3.613	61.0973	40.0812	7.54888	8	8	14	0.378939	0.588016	0.448881	0.0669922	0.175509	0.662312	0.212545	0.853002	0.508218	0.573971
	greenyellow	74	16.459	27.029	5.88902	7.90769	13.7853	40.2728	47.3217	5.55963	4.7722	5.88902	89.639	18.1909	4.85628	2	1	10	0.641493	0.784399	0.614867	0.156978	0.252636	0.597669	0.489858	0.876199	0.527992	0.535411
	grey	756	17.3305	13.3465	21.3145	-2.12473	17.8461	174.32	8.84691	9.88643	15.9077	21.3145	60.3009	231.106	14.5747	13	14	4	0.110391	0.185457	0.215219	0.0268312	0.211828	0.60999	0.644643	0.682256	0.756846	0.551439
	magenta	103	18.1899	30.3389	6.04102	6.95299	15.3026	45.3751	56.842	8.48904	6.04102	5.67834	64.1758	23.926	6.48334	3	2	12	0.590681	0.727996	0.590816	0.17129	0.284772	0.616924	0.392642	0.636314	0.512077	0.664695
	pink	106	12.4977	13.5455	11.4499	4.41349	10.8068	30.6865	16.2843	-0.217819	5.77657	11.4499	77.3029	33.0551	4.96306	6	7.5	3	0.433807	0.625953	0.423633	0.0596283	0.156699	0.611249	0.721951	0.864585	0.661574	0.477528
	purple	83	6.71123	7.56533	5.85713	-1.6594	4.86066	20.4644	10.27	-0.430726	5.40861	5.85713	56.8004	20.0165	5.08339	12	12.5	11	0.145702	0.332535	0.30845	0.0472589	0.148935	0.577501	0.451945	0.838433	0.524264	0.56763
	red	163	23.86	37.3505	10.3695	7.59311	16.0715	58.6295	59.7536	6.89832	8.13169	10.3695	91.2897	35.1624	7.8587	3	3	5	0.574748	0.731952	0.579254	0.138315	0.242083	0.623224	0.61583	0.894802	0.509574	0.652607
	tan	48	7.78642	9.41318	6.15965	3.65774	8.78618	17.7929	10.0402	-0.2214	5.10057	6.15965	77.9711	16.5269	4.7129	5	8	3	0.441369	0.619778	0.400243	0.0564263	0.143415	0.735534	0.650353	0.809122	0.647665	0.66819
	turquoise	294	24.8776	39.2325	10.5227	-0.309558	10.8313	72.7588	67.6337	6.85401	10.5227	6.13633	22.5697	43.1108	10.7874	11	8.5	11	0.200836	0.38277	0.515955	0.112984	0.216372	0.609326	0.301761	0.283952	0.514186	0.614118
	yellow	200	13.943	16.1119	11.7742	3.69261	13.5272	41.4999	18.6965	-1.7389	7.65495	11.7742	79.5328	36.8069	6.30326	9	10	8	0.389268	0.561362	0.355138	0.0512635	0.14636	0.530495	0.555325	0.869718	0.524831	0.445146
	moduleColour	moduleSize	Zsummary.pres	Zdensity.pres	Zconnectivity.pres	Z.propVarExplained.pres	Z.meanSignAwareKME.pres	Z.meanSignAwareCorDat.pres	Z.meanAdj.pres	Z.meanMAR.pres	Z.bicor.kIM	Z.bicor.kME	Z.bicor.kMEall	Z.bicor.bicor	Z.bicor.MAR	medianRank.pres	medianRankDensity.pres	medianRankConnectivity.pres	propVarExplained.pres	meanSignAwareKME.pres	meanSignAwareCorDat.pres	meanAdj.pres	meanMAR.pres	bicor.kIM	bicor.kME	bicor.kMEall	bicor.bicor	bicor.MAR
King penguin (Aptenodytes patagonicus) as reference network; Emperor penguin as test network	black	94	11.9188	17.1885	6.64908	4.64928	14.6014	41.6864	19.7756	1.38481	5.58965	6.64908	66.0395	29.7025	5.03466	11	6.5	14	0.506423	0.686535	0.49651	0.0858803	0.189213	0.525202	0.491543	0.85181	0.590578	0.494775
	blue	206	20.4963	27.047	13.9456	5.64568	19.4844	59.8426	34.6096	3.36563	8.80249	13.9456	94.4615	41.3327	6.96717	9	7.5	12	0.499156	0.66946	0.484631	0.0945198	0.204554	0.594629	0.615554	0.88937	0.533388	0.485019
	brown	187	20.8183	31.0385	10.5982	5.61272	17.8233	64.6446	44.2536	4.67463	9.56075	10.5982	83.7061	47.3191	9.16421	5	4.5	9	0.538136	0.704254	0.52895	0.113942	0.219384	0.654125	0.546821	0.865711	0.616247	0.615799
	cyan	38	8.59394	12.2801	4.90779	4.54693	10.4006	21.1274	14.1596	1.33721	4.67099	4.90779	79.6753	15.5595	4.75802	7	6	7	0.543413	0.704114	0.49119	0.0931171	0.184232	0.704114	0.602748	0.83266	0.642011	0.709851
	gold	1000	25.6148	14.6297	36.5999	-1.13408	30.2472	312.601	-0.987805	0.0304667	16.9907	36.5999	69.7629	339.466	16.7072	16	16.5	2	0.257776	0.351194	0.256388	0.0211744	0.174169	0.590282	0.801742	0.810259	0.79561	0.550202
	green	99	17.1206	27.3174	6.92385	6.80709	15.7799	55.3354	38.8549	3.48298	4.94861	6.92385	60.2291	22.0595	4.97327	1	1	16	0.600862	0.758559	0.606208	0.135162	0.216939	0.486201	0.474843	0.870829	0.406886	0.493358
	greenyellow	78	9.6322	13.0497	6.21471	4.23605	11.7119	28.105	14.3875	-0.320827	6.21471	6.04001	86.1825	22.9973	5.99177	12	10.5	13	0.495033	0.655255	0.434285	0.0727942	0.159214	0.644166	0.538155	0.891286	0.562442	0.662162
	grey	657	21.0425	16.1994	25.8857	-5.09882	15.8985	201.527	16.5003	13.9079	17.2193	25.8857	75.154	221.009	17.1941	17	17.5	3	0.159205	0.246925	0.245205	0.0374682	0.244627	0.741611	0.737796	0.774965	0.784132	0.720816
	lightcyan	35	10.5158	15.6925	5.33906	4.13857	10.821	27.1177	20.5641	2.83132	4.43704	5.33906	83.6248	13.6309	4.19322	4	2.5	8	0.540586	0.711626	0.579012	0.129533	0.226912	0.705563	0.655412	0.905737	0.600878	0.614739
	magenta	87	11.3486	13.8195	8.87775	3.57546	13.739	32.2778	13.9001	0.0678098	5.76165	8.87775	79.2826	29.6893	5.4239	11	10.5	11	0.453874	0.654306	0.467387	0.0670874	0.166206	0.564588	0.633002	0.870157	0.592164	0.522166
	midnightblue	36	6.74	11.0203	2.45969	3.89491	8.16532	17.7465	13.8753	1.94121	2.45969	2.31231	66.7384	8.64638	3.10803	11	8	17	0.52203	0.665666	0.466498	0.0937742	0.197143	0.405678	0.372622	0.78589	0.420492	0.50291
	pink	89	10.8061	11.1984	10.4138	3.25461	11.86	31.6678	10.5367	-0.731403	7.1943	10.4138	79.1521	32.2831	7.70222	13	14	6	0.422143	0.621835	0.409074	0.0561723	0.152891	0.752117	0.663119	0.849373	0.681002	0.77012
	purple	81	15.5727	21.94	9.20545	2.86607	10.8424	33.0376	33.4521	5.06185	6.95158	9.20545	72.0376	26.6532	6.63884	5	11	5	0.404755	0.594348	0.485407	0.125237	0.247117	0.732846	0.728344	0.906811	0.731932	0.714536
	red	95	8.65347	13.9445	3.3624	-2.11608	5.40794	36.6101	22.4811	3.33486	-0.470765	3.3624	48.4487	11.0575	-0.553778	18	15	18	0.130724	0.279794	0.429882	0.0866378	0.217111	-0.0212918	0.319252	0.510458	0.192248	-0.0426114
	salmon	46	8.84154	13.4832	4.19991	4.73235	11.4505	27.3191	15.5159	3.2824	4.19991	4.08645	72.803	14.627	4.26261	6	3	15	0.553942	0.732048	0.529121	0.0971848	0.23516	0.631538	0.460288	0.844874	0.513101	0.622836
	tan	50	11.6137	15.8548	7.37262	3.35862	10.4026	29.6313	21.307	1.94958	5.20965	7.37262	60.7962	19.915	5.15023	5	7.5	3	0.456093	0.648123	0.544696	0.112922	0.201279	0.80584	0.776927	0.860042	0.720822	0.785781
	turquoise	688	28.4651	22.9817	33.9485	1.78115	15.7851	108.669	30.1782	8.14065	17.3348	33.9485	74.1978	199.282	14.4301	15	15.5	1	0.310177	0.356662	0.291683	0.0522961	0.214425	0.698117	0.856111	0.843969	0.811286	0.569184
	yellow	133	13.044	15.0137	11.0742	3.54844	15.4654	42.7839	14.562	0.067653	8.90715	11.0742	97.9365	38.0426	8.04129	12	13	6	0.427555	0.621958	0.419821	0.0602529	0.168989	0.735713	0.707108	0.88576	0.594336	0.646865

[truncated: 6 more sheets: Table S11., Table S12., Table S13., Table S14., Table S15., Table S16.]
